# Supplementary material for: Using G6PD tests to enable the safe treatment of Plasmodium vivax infections with primaquine on the Thailand-Myanmar border: A cost-effectiveness analysis
Source: PLoS Negl Trop Dis. 2017 May 24;11(5):e0005602. doi: 10.1371/journal.pntd.0005602 (PMC5460895; doi:10.1371/journal.pntd.0005602)
Supplement: S1 Appendix — (XLSX) [file pntd.0005602.s001.xlsx]

## Sheet: Data dictionary
Variable name	Description
patientid	patient identification number
sex	sex
age	age
arm_name	Arm of the study. Those in the 'PMQ' arm received primaquine 0.5 mg/kg/day for 14 days for the recruitment episode and each recurrence.
PvNumber	Number of recurrences observed during the one year follow up.

## Sheet: Data
patientid	sex	age	arm_name	PvNumber
2	female	2	PMQ	0
3	female	4	no PMQ	2
4	male	23	no PMQ	3
6	male	18	PMQ	0
8	male	10	no PMQ	4
10	male	4	PMQ	0
11	male	10	no PMQ	0
12	female	6	PMQ	0
13	female	2.1	PMQ	0
14	male	40	no PMQ	2
15	male	5	PMQ	0
16	male	31	no PMQ	7
18	male	27	PMQ	1
20	male	3	PMQ	0
23	male	15	no PMQ	0
24	male	6	no PMQ	2
25	male	2.5	PMQ	1
26	male	14	no PMQ	9
27	female	18	no PMQ	2
28	male	23	no PMQ	0
29	male	22	PMQ	0
33	male	22	no PMQ	8
35	male	25	PMQ	0
36	male	3	PMQ	0
37	female	31	no PMQ	0
38	female	15	PMQ	0
39	female	31	no PMQ	6
42	female	2.3	PMQ	1
45	male	18	PMQ	0
46	male	30	no PMQ	5
47	male	19	PMQ	0
48	female	19	no PMQ	1
50	male	7	PMQ	0
52	female	40	no PMQ	4
53	female	21	no PMQ	1
54	female	3	PMQ	0
55	male	36	no PMQ	2
56	male	38	PMQ	1
57	female	4	PMQ	0
59	male	25	PMQ	1
61	female	18	no PMQ	2
64	male	18	PMQ	0
65	female	11	PMQ	0
66	female	3.4	no PMQ	2
67	male	16	no PMQ	4
70	male	44	no PMQ	3
71	female	2	PMQ	0
72	female	14	PMQ	1
73	male	34	no PMQ	3
74	male	9	no PMQ	3
76	male	38	PMQ	0
77	male	45	no PMQ	9
78	male	20	PMQ	0
79	female	26	PMQ	1
80	female	6	no PMQ	0
83	male	49	PMQ	0
85	male	50	no PMQ	0
86	male	7	PMQ	0
87	male	14	no PMQ	6
88	female	13	no PMQ	0
90	male	21	PMQ	1
91	female	3	no PMQ	2
95	male	28	PMQ	0
96	female	8	PMQ	0
97	male	18	no PMQ	3
99	male	9	PMQ	0
100	male	3	no PMQ	0
101	male	4	no PMQ	1
103	male	23	PMQ	0
104	female	26	no PMQ	2
107	female	48	PMQ	0
108	male	55	PMQ	0
110	male	22	no PMQ	1
111	male	15	PMQ	0
112	female	47	PMQ	1
113	female	20	no PMQ	5
114	female	6	no PMQ	5
116	female	40	PMQ	0
118	female	27	PMQ	1
120	male	16	no PMQ	1
122	male	1.7	no PMQ	0
124	male	35	PMQ	0
125	male	5	PMQ	0
126	male	1.6	no PMQ	2
128	female	26	no PMQ	1
129	male	10	PMQ	0
131	male	13	no PMQ	4
132	female	6	PMQ	0
133	female	53	PMQ	0
135	female	19	no PMQ	2
136	male	45	no PMQ	0
137	male	27	PMQ	0
138	male	30	no PMQ	1
139	male	23	PMQ	0
143	male	7	PMQ	0
144	male	62	no PMQ	0
145	female	3	PMQ	0
146	male	17	no PMQ	0
147	male	17	PMQ	0
150	male	46	PMQ	0
151	male	25	PMQ	0
154	female	4	no PMQ	1
155	male	22	no PMQ	3
156	male	1.8	no PMQ	0
157	male	22	no PMQ	2
158	male	28	PMQ	0
159	female	19	no PMQ	0
160	male	19	PMQ	0
161	male	5	no PMQ	0
164	female	14	PMQ	1
165	male	22	PMQ	0
168	female	48	no PMQ	1
169	male	30	no PMQ	0
172	male	30	no PMQ	2
173	male	14	PMQ	0
174	male	29	PMQ	0
177	male	4	PMQ	0
178	female	51	no PMQ	0
179	female	4	no PMQ	3
180	male	48	PMQ	0
181	female	5.2	no PMQ	5
182	male	27	PMQ	0
183	male	15	no PMQ	0
184	female	26	PMQ	0
185	male	32	no PMQ	3
190	female	31	PMQ	0
191	female	1.9	PMQ	0
192	female	15	no PMQ	2
193	male	5	PMQ	0
194	male	14	PMQ	0
197	male	15	no PMQ	7
198	female	13	no PMQ	7
199	female	2.6	PMQ	0
202	male	22	PMQ	0
203	female	7	no PMQ	3
206	male	27	PMQ	0
207	male	4	PMQ	1
208	male	24	no PMQ	0
209	male	7	PMQ	0
210	male	18	no PMQ	3
211	male	20	no PMQ	4
214	female	3	PMQ	2
215	male	1.6	no PMQ	1
217	female	20	PMQ	0
218	female	4	PMQ	0
219	male	13	PMQ	0
220	female	25	no PMQ	2
221	male	7	no PMQ	6
222	male	19	no PMQ	0
225	female	8	no PMQ	9
226	male	34	PMQ	1
229	male	9	PMQ	1
230	female	13	no PMQ	2
231	male	13	PMQ	0
232	male	13	PMQ	0
233	male	51	no PMQ	1
235	male	2	no PMQ	2
236	male	22	PMQ	0
238	male	8	no PMQ	3
241	male	16	PMQ	0
242	male	15	no PMQ	3
243	male	38	no PMQ	6
244	male	8	PMQ	0
247	male	29	PMQ	0
250	male	8	no PMQ	4
251	male	5	PMQ	0
252	male	6	no PMQ	0
253	female	25	no PMQ	4
255	male	18	PMQ	0
256	female	5	PMQ	0
257	male	9	no PMQ	0
258	male	20	PMQ	0
260	female	10	no PMQ	7
263	male	20	PMQ	0
264	male	42	no PMQ	4
265	male	15	no PMQ	2
266	female	9	no PMQ	1
268	male	47	PMQ	0
269	male	18	PMQ	0
270	female	15	no PMQ	4
271	male	56	PMQ	0
274	male	20	no PMQ	2
275	male	10	PMQ	0
277	male	18	no PMQ	3
278	female	17	no PMQ	2
279	male	37	no PMQ	8
280	female	15	no PMQ	2
281	female	12	PMQ	1
282	female	29	PMQ	1
286	male	7	PMQ	0
287	female	13	PMQ	0
291	female	4	no PMQ	4
293	male	15	no PMQ	5
294	male	37	PMQ	0
295	male	11	PMQ	0
297	female	18	PMQ	0
298	male	22	PMQ	1
299	female	9	no PMQ	0
300	male	40	no PMQ	2
301	male	20	PMQ	0
302	male	15	no PMQ	1
303	female	6	PMQ	0
306	male	14	PMQ	0
307	male	31	no PMQ	0
308	male	26	no PMQ	0
311	male	20	no PMQ	1
312	male	30	PMQ	0
313	female	7	no PMQ	8
314	male	36	no PMQ	0
315	male	20	no PMQ	1
317	male	33	PMQ	0
318	male	13	no PMQ	1
322	female	8	PMQ	0
323	female	42	PMQ	0
324	male	23	PMQ	0
325	female	46	PMQ	0
327	male	20	PMQ	0
328	female	31	no PMQ	0
329	male	19	no PMQ	3
330	female	4	no PMQ	2
333	male	31	PMQ	1
334	male	13	PMQ	1
336	female	16	no PMQ	0
337	female	63	PMQ	1
338	male	54	no PMQ	3
340	female	44	PMQ	0
341	female	56	PMQ	0
343	male	29	no PMQ	0
344	male	10	no PMQ	0
347	male	45	PMQ	0
348	female	40	no PMQ	3
349	male	16	PMQ	0
350	male	29	no PMQ	9
351	male	21	PMQ	0
352	male	22	no PMQ	1
354	male	14	no PMQ	0
357	male	19	PMQ	0
358	male	20	no PMQ	4
361	male	16	no PMQ	0
362	male	20	PMQ	2
364	male	38	no PMQ	3
366	female	26	no PMQ	1
368	male	19	PMQ	0
370	male	28	no PMQ	2
371	female	10	PMQ	0
372	male	13	PMQ	0
375	male	18	PMQ	0
377	female	38	no PMQ	0
379	female	16	PMQ	0
380	female	44	no PMQ	1
381	male	8	PMQ	0
382	female	5	PMQ	0
383	female	24	no PMQ	0
384	male	19	no PMQ	2
385	female	6	PMQ	0
387	female	55	no PMQ	2
388	female	21	no PMQ	0
389	female	18	PMQ	0
393	male	30	no PMQ	2
394	male	24	PMQ	0
395	female	15	no PMQ	1
396	male	38	PMQ	0
398	female	12	PMQ	0
400	male	13	no PMQ	3
401	female	29	no PMQ	0
403	male	18	no PMQ	2
404	male	16	PMQ	0
406	male	31	PMQ	1
407	female	30	PMQ	0
409	male	23	no PMQ	0
412	male	25	no PMQ	1
413	male	18	PMQ	0
415	male	18	PMQ	1
416	male	17	PMQ	0
417	male	13	no PMQ	0
418	female	27	PMQ	0
419	male	27	no PMQ	5
421	female	57	no PMQ	1
422	male	24	PMQ	0
425	male	45	no PMQ	5
426	male	9	no PMQ	5
427	male	13	PMQ	1
428	male	18	PMQ	1
429	male	22	no PMQ	0
431	male	34	PMQ	0
433	female	14	no PMQ	3
434	female	49	PMQ	0
436	female	11	PMQ	0
437	female	10	no PMQ	7
438	female	9	PMQ	0
440	male	13	no PMQ	1
441	male	19	no PMQ	0
442	male	22	PMQ	0
446	male	20	PMQ	0
447	male	18	no PMQ	4
450	male	22	no PMQ	7
451	male	11	no PMQ	3
452	male	33	no PMQ	2
453	male	6	PMQ	0
454	female	11	PMQ	0
456	male	12	PMQ	1
457	male	18	no PMQ	7
458	female	42	PMQ	1
459	female	13	PMQ	0
460	male	34	no PMQ	1
462	male	24	no PMQ	8
463	male	21	no PMQ	0
466	female	24	PMQ	0
468	male	10	PMQ	0
469	male	24	no PMQ	2
470	female	39	PMQ	0
471	female	17	no PMQ	0
474	female	56	PMQ	0
475	male	16	no PMQ	8
477	female	12	PMQ	0
478	male	27	no PMQ	3
480	female	22	PMQ	0
481	female	21	PMQ	0
482	male	20	PMQ	0
483	male	16	no PMQ	1
485	female	3	no PMQ	2
486	female	9	PMQ	0
488	male	13	PMQ	0
489	male	42	no PMQ	7
490	male	17	no PMQ	1
493	female	9	no PMQ	3
495	female	44	PMQ	0
496	male	17	PMQ	0
497	female	20	no PMQ	0
501	female	16	no PMQ	2
502	female	14	PMQ	0
503	female	17	PMQ	0
505	female	15	no PMQ	0
506	female	4	no PMQ	7
509	male	14	no PMQ	1
511	male	15	PMQ	0
512	male	25	PMQ	0
513	female	54	PMQ	0
514	male	27	PMQ	0
515	female	42	no PMQ	0
517	female	40	no PMQ	1
519	male	17	PMQ	0
520	female	15	PMQ	0
521	male	13	PMQ	2
524	male	24	PMQ	0
525	male	18	no PMQ	0
526	male	15	no PMQ	5
528	male	35	no PMQ	2
529	male	15	no PMQ	6
532	female	22	no PMQ	4
533	male	42	PMQ	0
534	male	14	no PMQ	9
535	male	40	no PMQ	0
537	male	22	PMQ	0
538	male	23	PMQ	0
540	male	8	PMQ	0
541	male	37	no PMQ	7
543	female	11	PMQ	0
546	female	10	PMQ	0
548	male	18	no PMQ	1
549	male	14	PMQ	1
550	male	11	PMQ	0
551	male	17	no PMQ	3
552	male	10	no PMQ	4
553	male	18	no PMQ	0
554	male	29	no PMQ	8
555	male	10	PMQ	0
557	female	11	PMQ	0
559	male	48	PMQ	0
560	female	42	no PMQ	4
562	male	13	no PMQ	3
564	female	20	PMQ	0
565	female	13	no PMQ	6
566	male	13	PMQ	2
567	male	42	PMQ	0
568	male	30	no PMQ	4
571	female	33	no PMQ	2
572	male	21	PMQ	0
573	female	18	PMQ	0
576	male	13	no PMQ	3
577	female	16	PMQ	0
580	male	11	no PMQ	5
581	female	16	no PMQ	4
583	male	25	PMQ	2
584	male	24	PMQ	0
585	male	26	no PMQ	7
586	male	16	PMQ	0
587	female	7	no PMQ	2
591	female	42	PMQ	0
592	male	13	no PMQ	0
595	male	32	PMQ	0
596	female	29	no PMQ	2
597	male	21	PMQ	0
598	female	16	no PMQ	0
599	male	15	no PMQ	1
600	male	32	PMQ	0
601	male	3	no PMQ	1
602	male	5	no PMQ	0
606	male	18	no PMQ	2
608	female	44	no PMQ	1
610	male	29	no PMQ	5
611	male	8	no PMQ	5
617	female	20	no PMQ	3
618	male	12	no PMQ	5
620	male	53	no PMQ	0
621	male	12	no PMQ	4
622	male	11	no PMQ	7
624	male	23	no PMQ	3
625	female	7	no PMQ	1
626	female	40	no PMQ	0
629	male	38	no PMQ	0
630	male	17	no PMQ	1
632	female	5	no PMQ	0
635	male	20	no PMQ	1
637	male	28	no PMQ	0
638	male	42	no PMQ	10
642	male	5	no PMQ	0
646	male	23	no PMQ	10
647	male	10	no PMQ	7
648	female	30	no PMQ	0
649	male	7	no PMQ	0
650	female	26	no PMQ	5
652	male	12	no PMQ	8
654	male	18	no PMQ	0
